# Supplementary material for: Occupational Infection Prevention Among Nurses and Laboratory Technicians Amidst Multiple Health Emergencies in Outbreak-Prone Country, D.R. Congo
Source: Trop Med Infect Dis. 2026 Jan 2;11(1):14. doi: 10.3390/tropicalmed11010014 (PMC12845926; doi:10.3390/tropicalmed11010014)
Supplement: Supplementary file 1 [file tropicalmed-11-00014-s001.zip]

Archive with 1 entries (1 files):
- tropicalmed-3979619-supplementary.pdf
